# Supplementary material for: Mitochondrial Genome Features and Phylogenetic Analyses of Four Chrysochroinae Species (Coleoptera: Buprestidae)
Source: Biomolecules. 2025 Oct 30;15(11):1531. doi: 10.3390/biom15111531 (PMC12650119; doi:10.3390/biom15111531)
Supplement: Supplementary file 1 [file biomolecules-15-01531-s001.zip]

Archive with 1 entries (1 files):
- biomolecules-3932011-supplementary.pdf
